# Supplementary material for: An integrative and citizen science based approach to the rediscovery and redescription of the only known high-altitude endemic Pill Millipede, Glomeris aurita Koch (Diplopoda, Glomerida)
Source: PeerJ. 2018 Sep 13;6:e5569. doi: 10.7717/peerj.5569 (PMC6139249; doi:10.7717/peerj.5569)
Supplement: Supplemental Information 2 — Sequence dataset used for all analysis. [file peerj-06-5569-s002.fas]

>gi|239860026|gb|FJ409909.1| Glomeris marginata
ACTTTATATTTAATGTTTGGGGTGTGAGCTGCTATAGTGGGCACTGCGATAAGAATAATT
ATTCGAACTGAGCTGGGATTTCCCGGGAGTTTAATTGGAGACGATCAAATTTATAATGTT
ATTGTGACAAGACATGCTTTTGTAATGATTTTTTTTATGGTTATACCTATCATGATTGGA
GGTTTTGGAAATTGGCTAGTTCCGTTAATGTTAGGGGCGCCGGACATGGCTTTTCCTCGG
TTAAATAATTTAAGTTTTTGATTGCTTCCACCCTCTTTTATTTTATTACTTAGTTCTTCC
TTGGTTGAAAGTGGGACAGGAACGGGGTGAACTGTTTACCCTCCTTTAGCAGGAGGAATT
GCCCATGCGGGGAGTTCTGTAGACTTTACTATTTTTTCTCTTCATCTAGCGGGGGCCTCT
TCTATTTTAGGGGCTATTAATTTTATTACGACAATTTTAAATATGCGAACAAGAGGAATA
TTATTGGAACGTATACCTTTATTTGTGTGAGCGGTGAAAATTACTGCTATTTTGTTGCTA
CTTTCGTTACCTGTTTTAGCGGGGGGGATTACAATACTATTAACTGATCGAAATTTTAAT
ACTACTTTTTTTGATCCGGCGGGGGGAGGGGACCCTATTTTATATCAACATTTATTT
>gi|342758189|gb|JN271879.1| Glomeris connexa voucher BC ZSM MYR 00372 cytochrome oxidase subunit 1 (COI) gene, partial cds; mitochondrial
ACGTTATATTTAATATTTGGTGTGTGGGCCGCTATGGTTGGTACGGCTATAAGAATAATT
ATTCGGACTGAATTAGGGTTTCCGGGGAGCCTAATTGGGGATGATCAAATTTATAATGTT
ATTGTGACAAGTCATGCTTTTGTAATAATTTTCTTTATGGTAATACCCATTATAATTGGT
GGGTTTGGAAATTGATTAGTGCCTTTAATGTTAGGAGCTCCTGATATAGCCTTTCCTCGG
TTAAATAATTTAAGTTTTTGATTATTGCCCCCTTCTTTTATTTTGTTAATTAGTTCCTCT
TTAGTTGAAAGTGGTACAGGAACGGGATGAACTGTTTATCCTCCTTTAGCAGGCGGAATT
GCACATGCAGGAAGATCTGTAGATTTTACTATTTTTTCTTTGCACCTGGCTGGGGCATCT
TCTATTTTAGGGGCTATTAATTTTATTACAACAATTTTAAATATGCGAACTAGAGGAATA
TTATTAGAGCGAATACCTTTATTTGTATGGGCAGTAAAAATTACTGCAATTTTATTATTA
TTATCCCTACCTGTTTTAGCTGGAGGAATTACAATGTTGTTAACGGATCGAAATTTTAAT
ACTACTTTTTTTGATCCTGCGGGAGGAGGGGATCCTATTTTATATCAACATTTATTT
>gi|313166211|gb|HM888096.1| Glomeris connexa voucher BC ZSM MYR 00027 cytochrome oxidase subunit 1 (COI) gene, partial cds; mitochondrial
ACGTTATATTTAATATTTGGTGTGTGGGCCGCTATGGTTGGTACGGCTATAAGAATAATT
ATTCGGACTGAATTAGGGTTTCCGGGGAGCTTAATTGGGGATGATCAAATTTATAATGTT
ATTGTGACAAGTCATGCTTTTGTAATAATTTTCTTTATGGTGATACCCATTATAATTGGT
GGGTTTGGAAATTGATTAGTACCTTTAATGTTAGGCGCTCCTGATATAGCCTTTCCTCGG
TTAAATAATTTAAGTTTTTGATTATTGCCTCCTTCTTTTATTTTGTTAATTAGTTCCTCT
TTAGTTGAAAGTGGGACAGGAACGGGATGAACTGTCTATCCTCCTTTAGCAGGCGGAATT
GCACATGCAGGAAGATCTGTAGATTTTACTATTTTTTCTTTGCACCTGGCTGGAGCATCT
TCTATTTTAGGGGCTATTAATTTTATTACAACAATTTTAAATATGCGAACTAGAGGAATA
TTGTTAGAGCGAATACCTTTATTTGTATGGGCAGTAAAAATTACTGCAATTTTATTATTA
TTATCCCTACCTGTTTTAGCTGGAGGAATTACAATGTTGTTAACGGATCGAAATTTTAAT
ACTACTTTTTTTGATCCTGCGGGAGGAGGTGATCCTATTTTATACCAACATTTATTT
>gi|313166213|gb|HM888097.1| Glomeris connexa voucher BC ZSM MYR 00028 cytochrome oxidase subunit 1 (COI) gene, partial cds; mitochondrial
ACGTTATATTTAATATTTGGTGTGTGGGCCGCTATGGTTGGTACGGCTATAAGAATAATT
ATTCGGACTGAATTAGGGTTTCCGGGGAGCTTAATTGGGGATGATCAAATTTATAATGTT
ATTGTGACAAGTCATGCTTTTGTAATAATTTTCTTTATGGTGATACCCATTATAATTGGT
GGGTTTGGAAATTGATTAGTACCTTTAATGTTAGGCGCTCCTGATATAGCCTTTCCTCGG
TTAAATAATTTAAGTTTTTGATTATTGCCTCCTTCTTTTATTTTGTTAATTAGTTCCTCT
TTAGTTGAAAGTGGGACAGGAACGGGATGAACTGTCTATCCTCCTTTAGCAGGCGGAATT
GCACATGCAGGAAGATCTGTAGATTTTACTATTTTTTCTTTGCACCTGGCTGGAGCATCT
TCTATTTTAGGGGCTATTAATTTTATTACAACAATTTTAAATATGCGAACTAGAGGAATA
TTGTTAGAGCGAATACCTTTATTTGTATGGGCAGTAAAAATTACTGCAATTTTATTATTA
TTATCCCTACCTGTTTTAGCTGGAGGAATTACAATGTTGTTAACGGATCGAAATTTTAAT
ACTACTTTTTTTGATCCTGCGGGAGGAGGTGATCCTATTTTATACCAACATTTATTT
>gi|313166209|gb|HM888095.1| Glomeris connexa voucher BC ZSM MYR 00026 cytochrome oxidase subunit 1 (COI) gene, partial cds; mitochondrial
ACGTTATATTTAATATTTGGTGTGTGGGCCGCTATGGTTGGTACGGCTATAAGAATAATT
ATTCGGACTGAATTAGGGTTTCCGGGGAGCTTAATTGGGGATGATCAAATTTATAATGTT
ATTGTGACAAGTCATGCTTTTGTAATAATTTTCTTTATGGTGATACCCATTATAATTGGT
GGGTTTGGAAATTGATTAGTACCTTTAATGTTAGGCGCTCCTGATATAGCCTTTCCTCGG
TTAAATAATTTAAGTTTTTGATTATTGCCTCCTTCTTTTATTTTGTTAATTAGTTCCTCT
TTAGTTGAAAGTGGGACAGGAACGGGATGAACTGTCTATCCTCCTTTAGCAGGCGGAATT
GCACATGCAGGAAGATCTGTAGATTTTACTATTTTTTCTTTGCACCTGGCTGGAGCATCT
TCTATTTTAGGGGCTATTAATTTTATTACAACAATTTTAAATATGCGAACTAGAGGAATA
TTGTTAGAGCGAATACCTTTATTTGTATGGGCAGTAAAAATTACTGCAATTTTATTATTA
TTATCCCTACCTGTTTTAGCTGGAGGAATTACAATGTTGTTAACGGATCGAAATTTTAAT
ACTACTTTTTTTGATCCTGCGGGAGGAGGTGATCCTATTTTATACCAACATTTATTT
>KX714039.1 Glomeris transalpina voucher ZFMK MYR2636 cytochrome oxidase subunit 1 (CO1) gene, partial cds; mitochondrial
ACACTATATTTAATATTTGGCGTATGGGCAGCTATGGTAGGGACTGCAATAAGAATAATT
ATTCGTACTGAGTTAGGGTTTCCCGGGAGTTTAATTGGGGATGATCAAATTTATAATGTT
ATTGTTACAAGCCATGCGTTTGTAATAATTTTTTTTATGGTTATGCCTATTATAATTGGG
GGATTTGGTAATTGGTTGGTGCCATTAATGTTAGGGGCACCAGATATGGCTTTTCCTCGG
CTAAACAATTTAAGTTTCTGACTTCTTCCTCCTTCGTTTATTTTATTAATTAGCTCCTCA
TTAGTTGAAAGTGGAACGGGGACAGGGTGAACTGTTTACCCCCCTTTAGCAGGAGGAATT
GCACATGCAGGAAGTTCTGTTGATTTTACTATTTTTTCTCTTCATTTAGCGGGGGCGTCT
TCTATTTTAGGGGCTATTAATTTTATTACTACTATTTTGAATATACGAACTAGTGGTATA
TTATTAGAGCGAATACCATTGTTTGTGTGAGCGGTTAAACTTACTGCAATTTTATTGTTA
TTATCTTTACCGGTGTTAGCAGGAGGAATTACGATATTGTTAACGGATCGAAATTTTAAT
ACTACTTTTTTTGATCCCGCAGGAGGAGGGGATCCTATTTTGTACCAGCATTTGTTT
>KX714038.1 Glomeris transalpina voucher ZFMK MYR2609 cytochrome oxidase subunit 1 (CO1) gene, partial cds; mitochondrial
ACACTATATTTAATATTTGGCGTATGGGCAGCTATGGTAGGGACTGCAATAAGAATAATT
ATTCGTACTGAGTTAGGGTTTCCCGGGAGTTTAATTGGGGATGATCAAATTTATAATGTT
ATTGTTACAAGCCATGCGTTTGTAATAATTTTTTTTATGGTTATGCCTATTATAATTGGG
GGATTTGGTAATTGGTTGGTGCCATTAATGTTAGGGGCACCAGATATGGCTTTTCCTCGG
CTAAACAATTTAAGTTTCTGACTTCTTCCTCCTTCGTTTATTTTATTAATTAGCTCCTCA
TTAGTTGAAAGTGGAACGGGGACAGGGTGAACTGTTTACCCCCCTTTAGCAGGAGGAATT
GCACATGCAGGAAGTTCTGTTGATTTTACTATTTTTTCTCTTCATTTAGCGGGGGCGTCT
TCTATTTTAGGGGCTATTAATTTTATTACTACTATTTTGAATATACGAACTAGTGGTATA
TTATTAGAGCGAATACCATTGTTTGTGTGAGCGGTTAAACTTACTGCAATTTTATTGTTA
TTATCTTTACCGGTGTTAGCAGGAGGAATTACGATATTGTTAACGGATCGAAATTTTAAT
ACTACTTTTTTTGATCCCGCAGGAGGAGGGGATCCTATTTTGTACCAGCATTTGTTT
>KX714040.1 Glomeris oropensis voucher ZFMK MYR4534 cytochrome oxidase subunit 1 (CO1) gene, partial cds; mitochondrial
ACACTATATTTAATGTTTGGCGTATGAGCGGCCATGGTAGGAACTGCAATAAGAATAATT
ATTCGTACTGAGTTAGGGTTTCCTGGGAGTTTAATTGGTGATGACCAAATTTATAATGTC
ATTGTTACAAGACATGCGTTTGTAATAATTTTTTTTATGGTTATGCCTATTATAATTGGG
GGATTTGGTAATTGGCTAGTACCACTAATATTAGGAGCTCCGGATATGGCTTTTCCTCGA
TTAAATAATTTAAGTTTTTGACTACTTCCTCCTTCATTTATTTTATTAATTAGTTCTTCA
TTAGTTGAAAGTGGAACGGGGACAGGTTGAACAGTGTATCCTCCTCTGGCAGGAGGAATT
GCCCATGCAGGAAGATCTGTTGATTTTACTATTTTTTCCCTTCATTTGGCAGGGGCTTCT
TCTATTTTAGGGGCTATTAATTTTATTACTACTATTTTAAATATACGAACTAGTGGAATG
TTATTAGAACGAATACCATTGTTTGTATGGGCGGTAAAACTCACTGCGATTTTATTATTG
TTGTCTTTACCAGTATTAGCAGGGGGAATCACCATGTTATTAACAGATCGAAATTTTAAC
ACTACTTTTTTTGACNNNNNNNNNNNNNNNNNNNNNNNNNNNNNNNNNNNNNNNNNN
>KX714037.1 Glomeris romana romana voucher ZFMK MYR1471 cytochrome oxidase subunit 1 (CO1) gene, partial cds; mitochondrial
NNNNNNNATTTAATGTTTGGTGTTTGGGCAGCGATAGTAGGAACTGCAATGAGAATAATT
ATTCGAACGGAATTAGGATTTCCTGGAAGTTTAATTGGAGATGATCAGATTTATAATGTA
ATTGTGACAAGTCATGCATTTGTAATGATTTTTTTTATAGTTATACCTATTATGATTGGT
GGGTTTGGTAATTGATTAGTGCCGTTAATGTTAGGAGCTCCAGATATGGCTTTTCCTCGG
TTAAATAATTTAAGTTTTTGATTATTACCACCATCATTTGTATTATTAATTAGTTCTTCT
TTGGTTGAAAGTGGGACTGGTACTGGGTGAACAGTATATCCGCCTTTGGCAGGGGGAATT
GCGCATGCGGGTAGCTCTGTAGATTTTACTATTTTCTCTTTACATTTAGCTGGGGCCTCA
TCTATTTTGGGAGCTATTAATTTTATTACTACTATTTTAAATATGCGTACTAGTGGAATA
TTACTCGAACGAATACCTTTATTTGTTTGAGCAGTTAAGTTAACTGCAATTTTGCTGTTG
TTATCTTTACCTGTATTGGCGGGGGGAATTACAATATTATTAACAGATCGAAATTTTAAT
ACTACTTTTTTTGATCCTGCAGGAGGAGGGGATCCTATTTTATATCAGCATTTGTTT
>KX714036.1 Glomeris romana marinensis voucher ZFMK MYR797 cytochrome oxidase subunit 1 (CO1) gene, partial cds; mitochondrial
ACATTGTATTTAATGTTTGGTGTTTGGGCAGCAATAGTAGGAACTGCAATGAGAATAATT
ATTCGAACGGAATTAGGATTTCCTGGAAGTTTAATTGGAGATGATCAGATTTATAATGTA
ATTGTGACAAGTCATGCATTTGTAATGATTTTTTTTATAGTTATACCTATTATGATTGGT
GGGTTTGGTAATTGATTAGTGCCGTTAATGTTAGGAGCTCCAGATATGGCTTTTCCTCGG
TTAAATAATTTAAGTTTTTGATTATTACCACCATCATTTGTATTATTAATTAGTTCTTCT
TTGGTTGAAAGTGGGACTGGTACTGGGTGAACAGTATATCCGCCTTTGGCAGGGGGAATT
GCGCATGCGGGTAGCTCTGTAGATTTTACTATTTTCTCTTTACATTTAGCTGGGGCCTCA
TCTATTTTGGGAGCTATTAATTTTATTACTACTATTTTAAATATGCGTACTAGTGGAATA
TTACTCGAACGAATACCTTTATTTGTTTGAGCAGTTAAGTTAACTGCAATTTTGCTGTTG
TTATCTTTACCTGTATTGGCGGGGGGAATTACAATATTATTAACAGATCGAAATTTTAAT
ACTACTTTTTTTGATCCTGCAGGAGGAGGGGATCCTATTTTATATCAGCATTTGTTT
>KX714043.1 Glomeris oblongoguttata voucher ZFMK MYR4564 cytochrome oxidase subunit 1 (CO1) gene, partial cds; mitochondrial
ACACTATATTTAATGTTTGGTGTATGAGCAGCTATGGTAGGAACTGCTATAAGAATAATT
ATTCGTACTGAACTGGGGTTTCCTGGGAGTTTAATTGGAGATGATCAAATTTATAATGTT
ATTGTTACAAGCCATGCATTTGTAATAATTTTTTTCATGGTAATACCTATTATAATTGGT
GGTTTTGGTAATTGGTTAGTGCCATTAATATTAGGGGCACCAGATATGGCATTTCCTCGA
TTAAATAATTTAAGTTTCTGACTTCTTCCTCCTTCATTTATTTTATTAATTAGTTCTTCA
TTGGTAGAGAGTGGAACAGGAACAGGATGAACAGTATATCCACCTTTGGCAGGGGGGATT
GCGCATGCGGGGAGTTCTGTTGATTTTACTATTTTCTCTCTTCACTTAGCAGGAGCTTCT
TCTATTTTAGGGGCAATTAATTTTATTACTACTATTTTAAACATACGAACTAGTGGAATG
CTGTTAGAACGTATACCGTTGTTTGTATGAGCTGTTAAGCTTACTGCAATTTTATTATTA
TTATCTTTACCGGTATTAGCTGGAGGGATTACAATATTATTAACAGATCGAAATTTTAAT
ACTACTTTCTTTGATCCTGCAGGAGGAGGAGATCCTATTTTATATCAACATTTGTTT
>KX714045.1 Glomeris oblongoguttata voucher ZFMK MYR4568 cytochrome oxidase subunit 1 (CO1) gene, partial cds; mitochondrial
ACACTATATTTAATGTTTGGTGTATGAGCAGCTATGGTAGGAACTGCTATAAGAATAATT
ATTCGTACTGAACTGGGGTTTCCTGGGAGTTTAATTGGAGATGATCAAATTTATAATGTT
ATTGTTACAAGCCATGCATTTGTAATAATTTTTTTCATGGTAATACCTATTATAATTGGT
GGTTTTGGTAATTGGTTAGTGCCATTAATATTAGGGGCACCAGATATGGCATTTCCTCGA
TTAAATAATTTAAGTTTCTGACTTCTTCCTCCTTCATTTATTTTATTAATTAGTTCTTCA
TTGGTAGAGAGTGGAACAGGAACAGGATGAACAGTATATCCGCCTTTGGCAGGGGGGATT
GCGCATGCGGGGAGTTCTGTTGATTTTACTATTTTCTCTCTTCACTTAGCAGGAGCTTCT
TCTATTTTAGGGGCAATTAATTTTATTACTACTATTTTAAACATACGAACTAGTGGAATG
CTGTTAGAACGTATACCGTTGTTTGTATGAGCTGTTAAGCTTACTGCAATTTTATTATTA
TTATCTTTACCGGTATTAGCTGGAGGGATTACAATATTATTAACAGATCGAAATTTTAAT
ACTACTTTCTTTGATCCTGCAGGAGGAGGAGATCCTATTTTATATCAACATTTGTTT
>KX714044.1 Glomeris oblongoguttata voucher ZFMK MYR4569 cytochrome oxidase subunit 1 (CO1) gene, partial cds; mitochondrial
ACACTATATTTAATGTTTGGTGTATGAGCAGCTATGGTAGGAACTGCTATAAGAATAATT
ATTCGTACTGAACTGGGGTTTCCTGGGAGTTTAATTGGAGATGATCAAATTTATAATGTT
ATTGTTACAAGCCATGCATTTGTAATAATTTTTTTCATGGTAATACCTATTATAATTGGT
GGTTTTGGTAATTGGTTAGTGCCATTAATATTAGGGGCACCAGATATGGCTTTTCCTCGA
TTAAATAATTTAAGTTTCTGACTTCTTCCTCCTTCATTTATTTTATTAATTAGTTCTTCA
TTGGTAGAGAGTGGAACAGGAACAGGATGAACAGTATATCCACCTTTGGCAGGGGGGATT
GCGCATGCGGGGAGTTCTGTTGATTTTACTATTTTCTCTCTTCACTTAGCAGGAGCTTCT
TCTATTTTAGGGGCAATTAATTTTATTACTACTATTTTAAACATACGAACTAGTGGAATG
CTGTTAGAACGTATACCGTTGTTTGTATGAGCTGTTAAGCTTACTGCAATTTTATTATTA
TTATCTTTACCGGTATTAGCTGGAGGGATTACAATATTATTAACAGATCGAAATTTTAAT
ACTACTTTCTTTGATCCTGCAGGAGGAGGAGATCCTATTTTATATCAACATTTGTTT
>KX714048.1 Glomeris primordialis voucher ZFMK MYR4745 cytochrome oxidase subunit 1 (CO1) gene, partial cds; mitochondrial
ACATTATATTTAATGTTTGGTGTATGGGCAGCTATGGTAGGGACTGCAATAAGAATAATT
ATTCGTACTGAGTTAGGGTTTCCAGGGAGTTTAATTGGAGATGATCAAATTTATAATGTT
ATTGTTACAAGCCATGCATTTGTAATAATTTTTTTTATGGTAATGCCCATTATAATTGGA
GGATTTGGTAATTGGTTAGTCCCATTAATGTTAGGGGCACCAGATATGGCTTTTCCTCGA
TTAAATAATTTAAGTTTTTGACTTCTTCCCCCTTCTTTTATTTTATTAATTAGTTCTTCA
TTAGTTGAAAGTGGAACAGGAACGGGATGAACAGTTTACCCTCCTTTGGCAGGGGGAATT
GCCCATGCAGGAAGATCTGTAGATTTTACTATTTTTTCTCTCCATTTGGCGGGAGCTTCT
TCTATTTTAGGGGCTATTAATTTTATTACTACTATTTTAAATATACAAACTAGAGGAATA
CTATTAAAACGAATACCTCTTTTTGTATGAGCAGTTAAACTTACGGCAATTTTATTATTA
TTGTCTTTACCGGTATTAGCAGGNGGAATTACAATGTTATTAACGGATCGAAATTTTAAC
ACTACTTTTTTTGATCCCGCAGGAGAGGGAGATCCTATTTTATACCAACATTTGTTT
>KX714047.1 Glomeris primordialis voucher ZFMK MYR4741 cytochrome oxidase subunit 1 (CO1) gene, partial cds; mitochondrial
ACATTATATTTAATGTTTGGTGTATGGGCAGCTATGGTAGGGACTGCAATAAGAATAATT
ATTCGTACTGAGTTAGGGTTTCCAGGGAGTTTAATTGGAGATGATCAAATTTATAATGTT
ATTGTTACAAGCCATGCATTTGTAATAATTTTTTTTATGGTTATGCCCATTATAATCGGA
GGATTTGGTAATTGGTTAGTTCCATTAATGTTAGGGGCACCAGATATGGCTTTTCCTCGG
TTAAATAATTTAAGTTTTTGACTTCTTCCCCCTTCGTTTATTTTATTAATTAGTTCTTCG
TTAGTTGAAAGTGGAACAGGAACGGGATGAACAGTTTACCCTCCTTTGGCAGGGGGAATT
GCACATGCAGGAAGATCTGTTGATTTTACTATTTTTTCTCTTCACTTGGCTGGAGCTTCT
TCTATTTTAGGGGCTATTAATTTTATTACTACTATTTTGAATATACAAACTAGAGGAATA
CTATTAAAACGAATACCTCTTTTTGTATGAGCAGTTAAACTTACGGCAATTTTATTATTA
TTGTCTTTACCGGTATTAGCAGGTGGAATTACAATGTTATTAACGGATCGAAATTTTAAC
ACTACTTTTTTTGATCCCGCAGGAGAGGGAGATCCTATTTTATACCAACATTTGTTT
>KX714066.1 Glomeris klugii voucher ZFMK MYR4728 cytochrome oxidase subunit 1 (CO1) gene, partial cds; mitochondrial
ACACTATATTTAATGTTTGGTGTATGAGCTGCTATAGTGGGGACTGCAATAAGAATAATT
ATTCGTACTGAGCTAGGCTTTCCCGGGAGTTTAATTGGAGATGATCAAATTTATAATGTC
ATTGTTACAAGCCATGCATTTGTAATGATTTTTTTTATGGTAATGCCCATTATAATTGGG
GGTTTTGGTAATTGATTAGTCCCATTAATGTTAGGGGCACCAGATATGGCTTTTCCTCGA
TTAAATAATTTAAGTTTTTGACTTCTTCCCCCCTCATTTATTTTATTAATTAGTTCGTCA
TTAGTTGAAAGTGGAACGGGAACAGGGTGAACTGTGTATCCGCCTTTAGCAGGGGGAATT
GCGCATGCGGGAAGATCTGTAGATTTTACTATTTTTTCTCTTCATTTGGCAGGAGCCTCT
TCTATTTTAGGAGCTATTAATTTTATTACTACTATTTTGAACATACGAACTAGTGGTATA
CTATTAGAACGAATACCACTATTTGTGTGAGCGGTTAAACTTACGGCCATTTTATTATTA
TTGTCTTTACCGGTATTAGCAGGAGGGATTACAATATTATTAACGGACCGAAATTTTAAT
ACTACTTTTTTTGACCCCGCAGGAGGAGGAGATCCTATTTTGTACCAACATTTGTTT
>KX714065.1 Glomeris klugii voucher ZFMK MYR4729 cytochrome oxidase subunit 1 (CO1) gene, partial cds; mitochondrial
ACACTATATTTAATGTTTGGTGTATGAGCTGCTATAGTGGGGACTGCAATAAGAATAATT
ATTCGTACTGAGCTAGGCTTTCCCGGGAGTTTAATTGGAGATGATCAAATTTATAATGTC
ATTGTTACAAGCCATGCATTTGTAATGATTTTTTTTATGGTAATGCCCATTATAATTGGG
GGTTTTGGTAATTGATTAGTCCCATTAATGTTAGGGGCACCAGATATGGCTTTTCCTCGA
TTAAATAATTTAAGTTTTTGACTTCTTCCCCCCTCATTTATTTTATTAATTAGTTCGTCA
TTAGTTGAAAGTGGAACGGGAACAGGGTGAACTGTGTATCCGCCTTTAGCAGGGGGAATT
GCGCATGCGGGAAGATCTGTAGATTTTACTATTTTTTCTCTTCATTTGGCAGGAGCCTCT
TCTATTTTAGGAGCTATTAATTTTATTACTACTATTTTGAACATACGAACTAGTGGTATA
CTATTAGAACGAATACCACTATTTGTGTGAGCGGTTAAACTTACGGCCATTTTATTATTA
TTGTCTTTACCGGTATTAGCAGGAGGGATTACAATATTATTAACGGACCGAAATTTTAAT
ACTACTTTTTTTGACCCCGCAGGAGGAGGAGATCCTATTTTGTACCAACATTTGTTT
>KX714061.1 Glomeris klugii voucher ZFMK MYR4769 cytochrome oxidase subunit 1 (CO1) gene, partial cds; mitochondrial
ACACTATATTTAATGTTTGGTGTATGAGCTGCTATAGTAGGGACTGCAATAAGAATAATT
ATTCGTACTGAGCTAGGCTTTCCCGGGAGTTTAATTGGAGATGATCAAATTTATAATGTC
ATTGTTACAAGTCATGCATTTGTAATGATTTTTTTTATGGTAATGCCCATTATAATTGGG
GGTTTTGGTAATTGATTAGTCCCATTAATGTTGGGGGCACCAGATATGGCTTTTCCTCGA
TTAAATAATTTAAGTTTTTGACTTCTTCCCCCCTCATTTATTTTATTAATTAGTTCGTCA
TTAGTTGAAAGTGGAACGGGAACAGGGTGAACTGTGTATCCGCCTTTAGCAGGGGGAATT
GCGCATGCGGGAAGATCTGTAGATTTTACTATTTTTTCTCTTCATTTGGCAGGAGCCTCT
TCTATTTTAGGAGCTATTAATTTTATTACTACTATTTTGAACATACGAACTAGTGGTATA
TTATTAGAACGAATACCATTATTTGTGTGAGCGGTTAAACTTACGGCCATTTTATTATTA
TTGTCTTTACCGGTATTAGCAGGAGGGATTACAATATTATTAACGGATCGAAATTTTAAT
ACTACTTTTTTTGATCCCGCAGGAGGAGGAGATCCTATTTTATACCAACATTTGTTT
>KX714060.1 Glomeris klugii voucher ZFMK MYR4768 cytochrome oxidase subunit 1 (CO1) gene, partial cds; mitochondrial
ACACTATATTTAATGTTTGGTGTATGAGCTGCTATAGTAGGGACTGCAATAAGAATAATT
ATTCGTACTGAGCTAGGCTTTCCCGGGAGTTTAATTGGAGATGATCAAATTTATAATGTC
ATTGTTACAAGTCATGCATTTGTAATGATTTTTTTTATGGTAATGCCCATTATAATTGGG
GGTTTTGGTAATTGATTAGTCCCATTAATGTTGGGGGCACCAGATATGGCTTTTCCTCGA
TTAAATAATTTAAGTTTTTGACTTCTTCCCCCCTCATTTATTTTATTAATTAGTTCGTCA
TTAGTTGAAAGTGGAACGGGAACAGGGTGAACTGTGTATCCGCCTTTAGCAGGGGGAATT
GCGCATGCGGGAAGATCTGTAGATTTTACTATTTTTTCTCTTCATTTGGCAGGAGCCTCT
TCTATTTTAGGAGCTATTAATTTTATTACTACTATTTTGAACATACGAACTAGTGGTATA
TTATTAGAACGAATACCATTATTTGTGTGAGCGGTTAAACTTACGGCCATTTTATTATTA
TTGTCTTTACCGGTATTAGCAGGAGGGATTACAATATTATTAACGGATCGAAATTTTAAT
ACTACTTTTTTTGATCCCGCAGGAGGAGGAGATCCTATTTTATACCAACATTTGTTT
>KX714058.1 Glomeris klugii voucher ZFMK MYR4520 cytochrome oxidase subunit 1 (CO1) gene, partial cds; mitochondrial
ACACTATATTTAATGTTTGGTGTATGAGCTGCTATAGTAGGGACTGCAATAAGAATAATT
ATTCGTACTGAGCTAGGCTTTCCCGGGAGTTTAATTGGAGATGATCAAATTTATAATGTC
ATTGTTACAAGTCATGCWTTTGTAATGATTTTTTTTATGGTAATGCCCATTATAATTGGG
GGTTTTGGWAATTGATTAGTCCCATTAATGTTGGGGGCACCAGATATGGCTTTTCCTCGA
TTAAATAATTTAAGTTTTTGACTTCTTCCCCCCTCATTTATTTTATTAATTAGTTCGTCA
TTAGTTGAAAGTGGAACGGGAACAGGGTGAACTGTGTATCCGCCTTTAGCAGGGGGAATT
GCCCATGCGGGAAGATCTGTAGATTTTACTATTTTTTCTCTTCATTTGGCAGGAGCCTCT
TCTATTTTAGGAGCTATTAATTTTATTACTACTATTTTGAACATACGAACTAGTGGTATA
TTATTAGAACGAATACCATTATTTGTGTGAGCGGTTAAACTTACGGCCATTTTATTATTA
TTGTCTTTACCGGTATTAGCAGGAGGGATTACAATATTATTAACGGATCGAAATTTTAAT
ACTACTTTTTTTGATCCCGCGGGAGGAGGAGATCCTATTTTATACCAACATTTGTTT
>KX714057.1 Glomeris klugii voucher ZFMK MYR4522 cytochrome oxidase subunit 1 (CO1) gene, partial cds; mitochondrial
ACACTATATTTAATGTTTGGTGTATGAGCTGCTATAGTAGGGACTGCAATAAGAATAATT
ATTCGTACTGAGCTAGGCTTTCCCGGGAGTTTAATTGGAGATGATCAAATTTATAATGTC
ATTGTTACAAGTCATGCATTTGTAATGATTTTTTTTATGGTAATGCCCATTATAATTGGG
GGTTTTGGTAATTGATTAGTCCCATTAATGTTGGGGGCACCAGATATGGCTTTTCCTCGA
TTAAATAATTTAAGTTTTTGACTTCTTCCCCCCTCATTTATTTTATTAATTAGTTCGTCA
TTAGTTGAAAGTGGAACGGGAACAGGGTGAACTGTGTATCCGCCTTTAGCAGGGGGAATT
GCGCATGCGGGAAGATCTGTAGATTTTACTATTTTTTCTCTTCATTTGGCAGGAGCCTCT
TCTATTTTAGGAGCTATTAATTTTATTACTACTATTTTGAACATACGAACTAGTGGTATA
TTATTAGAACGAATACCATTATTTGTGTGAGCGGTTAAAATTACGGCCATTTTATTATTA
TTGTCTTTACCGGTATTAGCAGGAGGGATTACAATATTATTAACGGATCGAAATTTTAAT
ACTACTTTTTTTGATCCCGCGGGAGGAGGAGATCCTATTTTATACCAACATTTGTTT
>TW79_Gaurita_OltreilColle_F79
ACGTTGTATTTAATGTTTGGTGTATGAGCAGCTATAGTAGGAACTGCTATAAGAATAATT
ATTCGTACTGAGTTAGGTTTTCCTGGTAGTCTAATTGGAGATGATCAAATTTATAATGTT
ATTGTTACAAGTCATGCATTTGTAATAATTTTTTTTATGGTTATGCCCATCATGATTGGG
GGTTTCGGTAATTGATTAGTGCCATTAATGTTAGGGGCACCAGATATGGCTTTTCCTCGA
TTAAATAATTTAAGTTTTTGACTTCTTCCCCCATCATTTATTTTATTAATTAGTTCTTCA
TTAGTAGAGAGTGGGACGGGAACAGGATGAACAGTATATCCACCTCTGGCAGGCGGAATT
GCACATGCAGGAAGATCCGTTGATTTTACTATTTTTTCACTTCATTTGGCAGGAGCTTCT
TCTATTTTAGGAGCAATTAATTTTATTACTACTATTTTAAATATACGAACTAGTGGTATA
TTATTAGAGCGCATACCATTGTTTGTATGAGCTGTTAAACTTACTGCAATTTTATTGTTA
TTATCTTTACCGGTATTAGCTGGAGGGATTACAATATTATTAACAGATCGAAATTTTAAT
ACTACTTTTTTTGACCCTGCAGGAGGAGGAGATCCTATTTTATATCAGCATTTGTTT
>TW81_Gaurita_OltreilColle
ACGTTATATTTAATGTTTGGTGTATGAGCAGCTATAGTAGGAAATGCTATAAGAATAATT
ATTCGTACTGAGTTAGGTTTTCCTGGTAGTCTAATTGGAGATGATCAAATTTATAATGTT
ATTGTTACAAGTCATGCATTTGTAATAATTTTTTTTATGGTTATGCCCATTATGATTGGG
GGTTTCGGTAATTGGTTAGTGCCATTAATATTAGGAGCACCAGATATGGCTTTTCCTCGA
TTAAATAATTTAAGTTTTTGACTTCTTCCCCCATCATTTATTTTATTAATTAGTTCTTCA
TTAGTAGAAAGTGGGACGGGGACAGGATGAACAGTGTATCCACCTCTGGCAGGCGGAATT
GCGCATGCAGGAAGATCCGTTGATTTTACTATTTTTTCACTTCATTTAGCAGGAGCTTCT
TCTATTTTAGGAGCAATTAATTTTATTACTACTATTTTAAATATACGAACTAGTGGTATA
TTATTAGAGCGTATGCCATTGTTTGTATGGGCTGTTAAACTTACTGCAATTTTATTGTTA
TTATCTTTACCGGTATTAGCTGGAGGGATTACAATACTATTAACAGACCGAAATTTTAAT
ACTACTTTTTTTGACCCTGCAGGAGGAGGAGATCCTATTTTATATCAGCATTTGTTT
>TW82_Gaurita_OltreilColle
ACGTTATATTTAATGTTTGGTGTATGAGCAGCTATAGTAGGAAATGCTATAAGAATAATT
ATTCGTACTGAGTTAGGTTTTCCTGGTAGTCTAATTGGAGATGATCAAATTTATAATGTT
ATTGTTACAAGTCATGCATTTGTAATAATTTTTTTTATGGTTATGCCCATTATGATTGGG
GGTTTCGGTAATTGGTTAGTGCCATTAATATTAGGAGCACCAGATATGGCTTTTCCTCGA
TTAAATAATTTAAGTTTTTGACTTCTTCCCCCATCATTTATTTTATTAATTAGTTCTTCA
TTAGTAGAAAGTGGGACGGGGACAGGATGAACAGTGTATCCACCTCTGGCAGGCGGAATT
GCGCATGCAGGAAGATCCGTTGATTTTACTATTTTTTCACTTCATTTAGCAGGAGCTTCT
TCTATTTTAGGAGCAATTAATTTTATTACTACTATTTTAAATATACGAACTAGTGGTATA
TTATTAGAGCGTATGCCATTGTTTGTATGGGCTGTTAAACTTACTGCAATTTTATTGTTA
TTATCTTTACCGGTATTAGCTGGAGGGATTACAATACTATTAACAGACCGAAATTTTAAT
ACTACTTTTTTTGACCCTGCAGGAGGAGGAGATCCTATTTTATATCAGCATTTGTTT
